# Supplementary material for: Androgen-Induced Lactic Acid Accumulation Contributes to the Apoptosis of Ovarian Granulosa Cells in Polycystic Ovary Syndrome Mice
Source: Antioxidants (Basel). 2025 Oct 14;14(10):1235. doi: 10.3390/antiox14101235 (PMC12561039; doi:10.3390/antiox14101235)
Supplement: Supplementary file 1 [file antioxidants-14-01235-s001.zip]

Archive with 1 entries (1 files):
- antioxidants-3880570-supplementary.pdf
